# Supplementary material for: Multipeptide vaccines for melanoma in the adjuvant setting: long-term survival outcomes and post-hoc analysis of a randomized phase II trial
Source: Nat Commun. 2024 Mar 22;15:2570. doi: 10.1038/s41467-024-46877-6 (PMC10959948; doi:10.1038/s41467-024-46877-6)
Supplement: Supplementary file 4 — Source data [file 41467_2024_46877_MOESM4_ESM.xlsx]

## Sheet: Data
Site ID	Arm	Arm Vax Name	ArmCyName	Sex	Age on study: Group	AJCC v8 Group II-III vs IV	ECOGPerfStatus	AdvDiseaseStatus	LDH > ULN	baseline LDH ratio vs ULN	Followup (years) for OS	StatusOS_Alive/Dead at LFU (Dead = 1)	Followup for recurrence (years)	Status for RFS LFU (Rec = 1)	First recurrence was new primary(s)	T cell response to 12MP	T cell response to 6MHP peptides	T cell response to Tet peptide
2	A	12MP+Tet	No Cy	M	1	II-III	0	Initial Diagnosis	High	1.27994	13.1472	0	13.1472	0	--	Yes	No	Yes
3	A	12MP+Tet	No Cy	M	4	II-III	0	Initial Diagnosis	NL	0.708487	4.39973	1	1.99316	1	--	Yes	No	Yes
3	A	12MP+Tet	No Cy	F	3	II-III	0	Initial Diagnosis	NL	0.716	6.3436	0	0.996578	1	--	Yes	No	Yes
1	A	12MP+Tet	No Cy	M	4	II-III	0	Initial Diagnosis	NL	0.982201	2.73511	1	0.073922	1	--	No	No	No
3	A	12MP+Tet	No Cy	F	1	II-III	0	Initial Diagnosis	ND	ND	11.718	0	11.718	0	--	Yes	No	Yes
1	A	12MP+Tet	No Cy	F	1	II-III	0	Initial Diagnosis	NL	0.634304	6.43395	0	6.43395	0	--	Yes	No	Yes
2	A	12MP+Tet	No Cy	M	3	II-III	0	Initial Diagnosis	NL	0.833333	7.88501	0	2.0397	1	--	Yes	No	Yes
3	A	12MP+Tet	No Cy	M	3	II-III	0	Initial Diagnosis	NL	0.61	3.35934	0	1.64819	0	--	Yes	No	No
3	A	12MP+Tet	No Cy	M	3	II-III	0	Initial Diagnosis	NL	0.675	3.14031	1	2.04244	0	--	Yes	No	Yes
3	A	12MP+Tet	No Cy	M	1	II-III	0	Recurrence	NL	0.494505	13.0185	0	0.194387	1	--	Yes	No	No
1	A	12MP+Tet	No Cy	M	4	II-III	1	Recurrence	NL	0.676	10.4778	0	0.309377	1	--	No	No	Yes
1	A	12MP+Tet	No Cy	F	1	II-III	0	Initial Diagnosis	NL	0.416	5.99316	1	1.36071	1	--	Yes	No	Yes
3	A	12MP+Tet	No Cy	M	2	II-III	0	Recurrence	NL	0.573333	1.68652	1	1.01848	1	--	No	No	Yes
3	A	12MP+Tet	No Cy	M	1	II-III	0	Recurrence	NL	0.710744	7.58111	0	0.136893	1	--	Yes	No	Yes
2	A	12MP+Tet	No Cy	M	3	II-III	0	Recurrence	NL	0.855987	13.0705	0	4.48734	1	--	Yes	No	Yes
2	A	12MP+Tet	No Cy	M	1	II-III	0	Recurrence	NL	0.7589	12.9747	0	12.9747	0	--	No	No	Yes
1	A	12MP+Tet	No Cy	M	1	II-III	1	Initial Diagnosis	NL	0.648867	2.75428	0	1.04038	0	--	Yes	No	Yes
3	A	12MP+Tet	No Cy	M	3	II-III	0	Recurrence	NL	0.676375	6.6037	0	1.21287	1	--	No	No	Yes
3	A	12MP+Tet	No Cy	F	4	II-III	0	Recurrence	NL	0.730435	12.6215	0	12.6215	0	--	Yes	No	Yes
3	A	12MP+Tet	No Cy	F	3	II-III	0	Initial Diagnosis	NL	0.8	1.79877	1	0.443532	1	--	Yes	No	Yes
3	A	12MP+Tet	No Cy	F	4	II-III	1	Recurrence	NL	0.458333	2.26968	1	0.249144	1	--	No	No	No
2	A	12MP+Tet	No Cy	M	4	II-III	1	Recurrence	NL	0.592233	5.56057	1	1.15811	1	--	Yes	No	Yes
2	A	12MP+Tet	No Cy	M	4	II-III	0	Recurrence	NL	0.872168	13.5031	0	0.495551	1	--	Yes	No	Yes
3	A	12MP+Tet	No Cy	M	3	II-III	0	Recurrence	NL	0.425	0.596851	1	0.260096	1	--	No	No	Yes
1	A	12MP+Tet	No Cy	M	3	II-III	0	Recurrence	NL	0.588	2.4011	1	0.550308	1	--	Yes	Yes	Yes
2	A	12MP+Tet	No Cy	F	5	II-III	0	Initial Diagnosis	NL	0.556634	0.747433	1	0.158795	1	--	Yes	No	Yes
1	A	12MP+Tet	No Cy	F	5	II-III	1	Initial Diagnosis	NL	0.65534	11.1239	1	6.88296	1	--	Yes	No	Yes
3	A	12MP+Tet	No Cy	M	4	II-III	0	Recurrence	NL	0.750809	12.9062	1	11.7317	0	--	Yes	No	Yes
3	A	12MP+Tet	No Cy	M	4	II-III	0	Recurrence	NL	0.511111	14.7789	0	14.7789	0	--	Yes	No	Yes
2	A	12MP+Tet	No Cy	M	4	II-III	1	Initial Diagnosis	High	1.08738	1.22108	1	0.520192	1	--	No	No	Yes
3	A	12MP+Tet	No Cy	F	3	IV	0	Recurrence	NL	0.538889	3.87406	1	0.21629	1	--	No	No	No
1	A	12MP+Tet	No Cy	M	3	IV	0	Initial Diagnosis	NL	0.44	8.75838	0	8.75838	0	--	Yes	No	Yes
3	A	12MP+Tet	No Cy	M	4	IV	0	Recurrence	NL	0.642395	4.6078	1	4.6078	1	--	Yes	No	Yes
1	A	12MP+Tet	No Cy	M	5	IV	1	Recurrence	NL	0.855987	3.08282	1	2.67762	1	--	Yes	No	Yes
2	A	12MP+Tet	No Cy	M	5	IV	0	Recurrence	NL	0.750809	7.03628	0	7.03628	0	--	No	No	No
2	A	12MP+Tet	No Cy	F	1	IV	0	Recurrence	NL	0.46	12.2136	0	9.12799	0	--	Yes	No	Yes
3	A	12MP+Tet	No Cy	M	5	IV	0	Recurrence	NL	0.694175	5.32786	1	0.197125	1	--	Yes	No	Yes
3	A	12MP+Tet	No Cy	F	1	IV	0	Initial Diagnosis	NL	0.368	10.0999	0	2.94045	1	Yes	No	No	Yes
3	A	12MP+Tet	No Cy	F	3	IV	0	Recurrence	NL	0.475	1.84805	1	0.70089	1	--	Yes	No	Yes
2	A	12MP+Tet	No Cy	M	2	IV	0	Recurrence	NL	0.597087	11.2088	0	11.2088	0	--	Yes	No	Yes
2	A	12MP+Tet	No Cy	M	3	IV	0	Recurrence	NL	0.608414	12.7064	0	0.309377	1	--	Yes	No	Yes
2	B	12MP+Tet	Cy	F	2	II-III	0	Initial Diagnosis	NL	0.71521	11.091	0	11.091	0	--	Yes	No	Yes
3	B	12MP+Tet	Cy	F	5	II-III	0	Initial Diagnosis	NL	0.661458	4.35044	1	4.16975	0	--	Yes	No	Yes
3	B	12MP+Tet	Cy	F	2	II-III	0	Initial Diagnosis	NL	0.508333	14.0151	0	1.10609	1	--	No	No	Yes
3	B	12MP+Tet	Cy	M	5	II-III	0	Initial Diagnosis	High	1.01667	4.33676	1	0.134155	1	--	Yes	No	Yes
1	B	12MP+Tet	Cy	M	5	II-III	0	Initial Diagnosis	NL	0.867314	1.82067	1	0.791239	1	--	Yes	No	Yes
2	B	12MP+Tet	Cy	F	3	II-III	0	Initial Diagnosis	NL	0.809061	2.77892	1	1.05955	1	--	Yes	No	Yes
2	B	12MP+Tet	Cy	M	3	II-III	0	Initial Diagnosis	NL	0.988673	5.19918	1	4.90349	1	--	Yes	No	Yes
3	B	12MP+Tet	Cy	M	1	II-III	0	Initial Diagnosis	NL	0.6	1.65366	0	1.65366	0	--	No	No	No
3	B	12MP+Tet	Cy	M	4	II-III	0	Initial Diagnosis	NL	0.690939	1.95756	1	0.21629	1	--	Yes	No	Yes
3	B	12MP+Tet	Cy	M	3	II-III	0	Initial Diagnosis	NL	0.584	12.46	0	12.46	0	--	Yes	No	Yes
3	B	12MP+Tet	Cy	F	3	II-III	0	Recurrence	NL	0.412	1.12799	1	0.643395	1	--	No	No	Yes
3	B	12MP+Tet	Cy	F	2	II-III	0	Recurrence	NL	0.394444	8.42984	1	0.618754	1	--	Yes	No	Yes
3	B	12MP+Tet	Cy	F	1	II-III	0	Recurrence	NL	0.391837	6.08077	0	1.1937	1	--	Yes	No	Yes
2	B	12MP+Tet	Cy	M	1	II-III	0	Recurrence	NL	0.532362	13.2293	0	13.2293	0	--	Yes	No	Yes
1	B	12MP+Tet	Cy	M	2	II-III	1	Recurrence	High	1.47735	4.61602	0	4.61602	1	--	No	No	No
2	B	12MP+Tet	Cy	F	4	II-III	0	Recurrence	NL	0.846278	13.7495	0	13.7495	0	--	Yes	No	Yes
3	B	12MP+Tet	Cy	F	4	II-III	0	Recurrence	NL	0.559091	12.4873	0	3.36208	1	--	Yes	No	Yes
3	B	12MP+Tet	Cy	F	4	II-III	0	Recurrence	NL	0.580556	13.1006	0	13.1006	0	--	Yes	No	Yes
2	B	12MP+Tet	Cy	M	5	II-III	0	Initial Diagnosis	NL	0.548544	1.63997	1	1.05133	1	--	Yes	No	Yes
1	B	12MP+Tet	Cy	M	4	II-III	0	Recurrence	NL	0.63754	6.97331	0	2.89938	0	--	No	No	No
2	B	12MP+Tet	Cy	F	2	II-III	0	Initial Diagnosis	NL	0.666667	8.52019	1	7.73169	0	--	Yes	No	Yes
3	B	12MP+Tet	Cy	F	2	II-III	0	Recurrence	NL	0.546125	2.37919	1	2.00137	1	--	Yes	No	Yes
3	B	12MP+Tet	Cy	M	3	II-III	0	Initial Diagnosis	NL	0.776	13.0185	1	12.9993	0	--	Yes	No	Yes
1	B	12MP+Tet	Cy	M	2	II-III	0	Initial Diagnosis	NL	0.616	2.74333	1	0.533881	1	--	Yes	No	Yes
3	B	12MP+Tet	Cy	M	2	II-III	0	Recurrence	NL	0.430556	2.73511	1	0.481862	1	--	Yes	No	Yes
3	B	12MP+Tet	Cy	M	1	II-III	0	Initial Diagnosis	NL	0.419444	7.26899	0	2.70226	1	--	Yes	No	Yes
1	B	12MP+Tet	Cy	M	3	II-III	0	Initial Diagnosis	NL	0.764	8.17796	0	8.17796	0	--	Yes	No	Yes
2	B	12MP+Tet	Cy	F	4	II-III	0	Recurrence	NL	0.875405	2.6256	1	1.6564	1	--	Yes	No	Yes
3	B	12MP+Tet	Cy	F	4	II-III	0	Initial Diagnosis	NL	0.511111	11.9124	0	11.9124	0	--	No	No	Yes
3	B	12MP+Tet	Cy	M	4	II-III	0	Recurrence	NL	0.502778	15.3703	0	0.372348	1	--	No	No	Yes
3	B	12MP+Tet	Cy	M	4	II-III	0	Initial Diagnosis	NL	0.6	10.2916	1	4.05202	0	--	No	No	Yes
3	B	12MP+Tet	Cy	M	4	II-III	1	Recurrence	NL	0.472222	8.04381	1	1.28405	1	--	Yes	No	Yes
3	B	12MP+Tet	Cy	M	4	II-III	0	Recurrence	NL	0.55	0.84052	1	0.427105	1	--	No	No	Yes
2	B	12MP+Tet	Cy	M	2	IV	0	Recurrence	NL	0.770227	13.8398	0	13.8398	0	--	Yes	No	Yes
2	B	12MP+Tet	Cy	M	5	IV	0	Initial Diagnosis	NL	0.996764	7.81383	0	7.81383	1	Probably	Yes	No	Yes
3	B	12MP+Tet	Cy	F	2	IV	0	Recurrence	NL	0.666667	14.7652	0	14.7652	0	--	Yes	No	Yes
1	B	12MP+Tet	Cy	M	3	IV	0	Initial Diagnosis	NL	0.516	10.2286	0	10.2286	0	--	Yes	No	Yes
2	B	12MP+Tet	Cy	M	3	IV	0	Recurrence	NL	0.957929	13.3169	0	1.0924	1	--	No	No	No
2	B	12MP+Tet	Cy	M	3	IV	0	Recurrence	NL	0.713592	8.7447	0	8.3258	0	--	Yes	No	Yes
3	B	12MP+Tet	Cy	F	5	IV	0	Recurrence	NL	0.588889	7.27721	1	0.692676	1	--	No	No	Yes
2	B	12MP+Tet	Cy	M	4	IV	0	Recurrence	NL	0.83657	9.92745	0	1.37988	1	--	No	No	Yes
2	C	12MP+6MHP	No Cy	F	1	II-III	0	Initial Diagnosis	NL	0.686084	13.462	0	13.462	0	--	No	No	No
3	C	12MP+6MHP	No Cy	F	2	II-III	0	Initial Diagnosis	NL	0.388	1.08419	1	0.657084	1	--	No	No	Yes
2	C	12MP+6MHP	No Cy	M	3	II-III	0	Initial Diagnosis	NL	0.593851	12.1123	0	9.90554	0	--	No	No	No
2	C	12MP+6MHP	No Cy	M	4	II-III	0	Initial Diagnosis	NL	0.666667	12.8049	0	12.8049	0	--	Yes	Yes	Yes
1	C	12MP+6MHP	No Cy	M	4	II-III	0	Initial Diagnosis	NL	0.676375	11.1294	1	7.03354	0	--	Yes	Yes	No
3	C	12MP+6MHP	No Cy	M	5	II-III	0	Initial Diagnosis	NL	0.768421	14.2697	0	14.2697	0	--	No	No	No
3	C	12MP+6MHP	No Cy	M	3	II-III	0	Initial Diagnosis	NL	0.613889	12.1506	0	0.257358	1	--	Yes	Yes	No
3	C	12MP+6MHP	No Cy	M	1	II-III	0	Initial Diagnosis	NL	0.861111	7.45791	0	0.536619	1	--	No	No	No
3	C	12MP+6MHP	No Cy	M	4	II-III	0	Initial Diagnosis	NL	0.616236	13.6564	1	13.4949	0	--	No	Yes	No
2	C	12MP+6MHP	No Cy	F	1	II-III	0	Initial Diagnosis	NL	0.61165	13.8289	0	1.16906	1	--	No	No	No
1	C	12MP+6MHP	No Cy	F	2	II-III	1	Initial Diagnosis	NL	0.6	3.80835	0	3.80835	0	--	No	No	No
3	C	12MP+6MHP	No Cy	F	1	II-III	0	Initial Diagnosis	NL	0.622222	6.45859	0	6.45859	0	--	No	No	No
3	C	12MP+6MHP	No Cy	M	1	II-III	0	Initial Diagnosis	NL	0.604	14.7296	0	14.7296	0	--	No	No	No
1	C	12MP+6MHP	No Cy	M	3	II-III	0	Initial Diagnosis	NL	0.600324	3.10746	1	2.26146	1	--	No	No	No
1	C	12MP+6MHP	No Cy	F	3	II-III	0	Initial Diagnosis	NL	0.54	2.43121	1	1.79055	1	--	No	Yes	No
1	C	12MP+6MHP	No Cy	F	2	II-III	1	Recurrence	NL	0.674757	4.82136	1	1.56879	1	Probably	Yes	Yes	Yes
3	C	12MP+6MHP	No Cy	M	1	II-III	0	Recurrence	NL	0.649446	13.7714	0	13.7714	0	--	No	Yes	Yes
2	C	12MP+6MHP	No Cy	M	1	II-III	0	Recurrence	NL	0.684466	13.8015	0	13.8015	0	--	No	No	No
1	C	12MP+6MHP	No Cy	M	2	II-III	0	Initial Diagnosis	NL	0.644013	8.33676	0	8.33676	0	--	No	No	No
2	C	12MP+6MHP	No Cy	F	3	II-III	0	Recurrence	NL	0.76699	9.29774	1	6.01506	1	--	No	No	No
1	C	12MP+6MHP	No Cy	F	3	II-III	0	Initial Diagnosis	NL	0.610032	1.65092	1	0.0328542	1	--	No	No	No
2	C	12MP+6MHP	No Cy	M	2	II-III	0	Initial Diagnosis	NL	0.998382	14.1629	0	14.1629	0	--	No	Yes	No
2	C	12MP+6MHP	No Cy	M	2	II-III	0	Recurrence	NL	0.57767	0.465435	1	0.0793977	1	--	No	No	No
3	C	12MP+6MHP	No Cy	M	2	II-III	0	Recurrence	NL	0.762136	8.24641	0	3.64408	1	--	No	No	No
3	C	12MP+6MHP	No Cy	M	3	II-III	0	Recurrence	NL	0.923077	12.564	0	12.564	0	--	No	Yes	No
3	C	12MP+6MHP	No Cy	M	3	II-III	0	Initial Diagnosis	High	1.04737	2.91307	1	1.3306	1	--	Yes	Yes	Yes
3	C	12MP+6MHP	No Cy	M	3	II-III	0	Recurrence	NL	0.742105	12.4463	0	0.1013	1	--	No	No	No
3	C	12MP+6MHP	No Cy	M	3	II-III	0	Recurrence	NL	0.472222	13.6318	0	13.6318	0	--	Yes	Yes	No
3	C	12MP+6MHP	No Cy	M	4	II-III	0	Initial Diagnosis	NL	0.606796	13.5688	0	13.5688	0	--	No	No	No
3	C	12MP+6MHP	No Cy	M	4	II-III	0	Initial Diagnosis	NL	0.597222	4.7447	1	4.7447	1	--	No	Yes	No
3	C	12MP+6MHP	No Cy	M	5	II-III	0	Recurrence	NL	0.988889	4.87064	1	0.158795	1	--	Yes	Yes	No
3	C	12MP+6MHP	No Cy	M	2	II-III	0	Initial Diagnosis	NL	0.444444	11.2033	1	0.574949	1	--	No	No	No
3	C	12MP+6MHP	No Cy	M	5	II-III	0	Initial Diagnosis	NL	0.419444	4.19165	1	0.958248	1	--	No	Yes	No
2	C	12MP+6MHP	No Cy	F	3	IV	0	Recurrence	NL	0.555016	2.34086	1	0.971937	1	--	No	Yes	No
2	C	12MP+6MHP	No Cy	M	2	IV	0	Recurrence	NL	0.713592	13.2293	0	13.2293	0	--	No	Yes	No
3	C	12MP+6MHP	No Cy	M	3	IV	0	Recurrence	NL	0.5	12.1615	0	0.334018	1	--	Yes	Yes	No
2	C	12MP+6MHP	No Cy	F	2	IV	0	Initial Diagnosis	NL	0.839806	6.3436	0	0.531143	1	--	No	No	No
2	C	12MP+6MHP	No Cy	M	3	IV	0	Recurrence	NL	0.676375	12.512	0	0.73922	1	--	No	Yes	No
2	C	12MP+6MHP	No Cy	M	4	IV	0	Recurrence	NL	0.512945	0.281999	1	0.1013	1	--	No	No	No
3	C	12MP+6MHP	No Cy	F	5	IV	0	Recurrence	NL	0.496	13.3114	0	13.3114	1	Yes	No	No	No
3	C	12MP+6MHP	No Cy	F	4	IV	0	Recurrence	NL	0.530556	14.0068	0	14.0068	0	--	No	Yes	No
3	C	12MP+6MHP	No Cy	M	5	IV	0	Recurrence	NL	0.461111	13.7632	0	13.7632	0	--	No	Yes	No
1	D	12MP+6MHP	Cy	F	2	II-III	0	Initial Diagnosis	NL	0.624595	3.05818	0	3.05818	1	--	No	No	No
3	D	12MP+6MHP	Cy	M	2	II-III	0	Initial Diagnosis	NL	0.5	15.6167	0	8.10404	1	--	Yes	Yes	No
2	D	12MP+6MHP	Cy	M	1	II-III	0	Initial Diagnosis	NL	0.673567	7.72348	0	7.72348	0	--	No	Yes	Yes
3	D	12MP+6MHP	Cy	M	3	II-III	0	Recurrence	NL	0.468	1.51951	1	0.769336	1	--	No	No	No
2	D	12MP+6MHP	Cy	M	3	II-III	0	Initial Diagnosis	NL	0.839806	13.6044	0	13.6044	0	--	No	Yes	No
3	D	12MP+6MHP	Cy	M	4	II-III	1	Initial Diagnosis	NL	0.859375	8.16975	0	8.16975	0	--	No	No	No
3	D	12MP+6MHP	Cy	M	3	II-III	0	Recurrence	NL	0.613889	13.5113	0	13.5113	0	--	No	No	No
2	D	12MP+6MHP	Cy	M	1	II-III	0	Initial Diagnosis	NL	0.731392	12.7584	0	12.7584	0	--	No	No	Yes
3	D	12MP+6MHP	Cy	M	3	II-III	1	Initial Diagnosis	NL	0.597222	14.6639	0	14.6639	0	--	No	No	No
1	D	12MP+6MHP	Cy	M	4	II-III	0	Recurrence	NL	0.721683	2.0178	0	2.0178	0	--	Yes	Yes	Yes
2	D	12MP+6MHP	Cy	M	2	II-III	0	Initial Diagnosis	NL	0.65534	14.1355	0	14.1355	0	--	No	No	No
2	D	12MP+6MHP	Cy	M	2	II-III	0	Recurrence	NL	0.736246	13.0459	0	13.0459	0	--	Yes	Yes	No
1	D	12MP+6MHP	Cy	F	3	II-III	0	Recurrence	NL	0.669903	1.29227	1	0.268309	1	--	No	Yes	No
3	D	12MP+6MHP	Cy	M	3	II-III	0	Initial Diagnosis	NL	0.605381	13.1472	0	12.1752	0	--	No	No	No
1	D	12MP+6MHP	Cy	M	5	II-III	1	Initial Diagnosis	NL	0.348	1.77687	1	0.0219028	0	--	No	No	No
3	D	12MP+6MHP	Cy	F	1	II-III	0	Recurrence	NL	0.605556	13.5578	0	13.5578	0	--	No	Yes	No
3	D	12MP+6MHP	Cy	F	3	II-III	0	Recurrence	NL	0.773684	12.6899	0	12.6899	0	--	No	No	No
3	D	12MP+6MHP	Cy	F	1	II-III	0	Initial Diagnosis	NL	0.734375	11.4689	0	1.01574	1	--	No	Yes	No
3	D	12MP+6MHP	Cy	F	3	II-III	0	Initial Diagnosis	NL	0.65	2.53799	1	1.38809	1	--	No	Yes	No
2	D	12MP+6MHP	Cy	M	2	II-III	0	Recurrence	NL	0.57767	2.27789	1	1.91923	1	--	No	Yes	Yes
3	D	12MP+6MHP	Cy	M	3	II-III	0	Initial Diagnosis	NL	0.688889	13.7139	0	13.7139	0	--	No	Yes	No
3	D	12MP+6MHP	Cy	M	2	II-III	0	Initial Diagnosis	NL	0.475	12.3614	0	12.3614	0	--	Yes	Yes	Yes
3	D	12MP+6MHP	Cy	F	4	II-III	1	Recurrence	NL	0.616667	5.62355	1	0.911704	1	--	Yes	Yes	No
3	D	12MP+6MHP	Cy	M	4	II-III	0	Recurrence	NL	0.664	14.1547	0	0.766598	1	--	Yes	Yes	Yes
3	D	12MP+6MHP	Cy	M	4	II-III	0	Initial Diagnosis	NL	0.892	13.8563	0	7.8412	1	Yes	Yes	No	No
2	D	12MP+6MHP	Cy	M	3	II-III	0	Initial Diagnosis	NL	0.634304	12.7967	0	12.7967	0	--	No	No	No
3	D	12MP+6MHP	Cy	M	4	II-III	0	Initial Diagnosis	NL	0.502778	1.24025	1	0.391513	1	--	Yes	Yes	Yes
2	D	12MP+6MHP	Cy	F	4	II-III	0	Recurrence	NL	0.807443	13.6838	0	0.796715	1	--	No	Yes	No
1	D	12MP+6MHP	Cy	F	4	II-III	0	Initial Diagnosis	NL	0.608	0.678987	1	0.501027	1	--	No	No	No
2	D	12MP+6MHP	Cy	M	4	II-III	0	Recurrence	NL	0.610032	13.8919	0	13.8919	0	--	No	No	No
2	D	12MP+6MHP	Cy	M	4	II-III	0	Recurrence	High	1.14401	9.86995	0	9.86995	0	--	No	No	No
3	D	12MP+6MHP	Cy	M	4	II-III	0	Initial Diagnosis	NL	0.560185	13.2786	0	13.2786	0	--	No	Yes	No
3	D	12MP+6MHP	Cy	M	4	II-III	0	Initial Diagnosis	NL	0.433333	1.05681	1	0.424367	1	--	Yes	No	Yes
3	D	12MP+6MHP	Cy	M	5	II-III	0	Initial Diagnosis	NL	0.608333	12.4983	0	2.87474	1	--	No	Yes	No
3	D	12MP+6MHP	Cy	M	4	II-III	1	Initial Diagnosis	NL	0.683333	9.44285	1	0.249144	1	--	No	Yes	No
3	D	12MP+6MHP	Cy	F	1	II-III	0	Initial Diagnosis	NL	0.568421	11.6715	0	11.6715	0	--	Yes	Yes	No
2	D	12MP+6MHP	Cy	M	3	IV	0	Initial Diagnosis	NL	0.702265	2.50513	1	1.36345	1	--	No	No	No
2	D	12MP+6MHP	Cy	F	3	IV	0	Recurrence	NL	0.983819	4.15606	1	2.52704	1	--	No	No	No
2	D	12MP+6MHP	Cy	M	2	IV	0	Recurrence	NL	0.634304	9.02396	0	0.681725	1	--	No	Yes	No
3	D	12MP+6MHP	Cy	M	4	IV	0	Recurrence	NL	0.483333	5.52225	1	2.35455	1	--	No	Yes	No
3	D	12MP+6MHP	Cy	M	4	IV	0	Recurrence	NL	0.672222	13.024	0	13.024	0	--	No	No	No
2	D	12MP+6MHP	Cy	F	2	IV	0	Recurrence	NL	0.710356	14.0041	0	1.07598	1	--	Yes	Yes	Yes
1	D	12MP+6MHP	Cy	F	4	IV	0	Recurrence	NL	0.813953	9.6783	0	0.229979	1	--	Yes	Yes	Yes

## Sheet: Definition of Variables
This dataset has been formatted to allow public dissemination of Source Data for long-term followup of the Mel44 Clinical Trial
as of the data cutoff in April 2023
All HIPAA identifiers have been removed.
In accord with Nature Communications guidelines, other more indirect identifiers have been limited so that no more than 2 factors such as age, sex, diagnosis, treating center are available for each participant
Because all participants have a diagnosis of melanoma, and sex is a critical feature to define for this dataset, other variables that may help to identify a participant are presented in a manner that is not specific to an individual.
Also, no dates are provided, but intervals (in years) have been calculated and are provided instead.
Definition of Variables
Site ID	Treating institution: coded 1, 2, or 3
Arm	Study Arm (A, B, C, D)
Arm Vax Name	Name of vaccine: 12MP+Tet for arms A and B; 12MP+6MHP for arms C and D
ArmCyName	Treatment with Cyclophosphamide (Cy) or not: no Cy for arms A and C; Cy for arms B and D
Sex	Male = M; Female = F
Age on study: Group	Age at study enrollment, reported by years in age groups as follows: 1 (≤ 40), 2 (41-50), 3 (51-60), 4 (61-70), 5 (≥71). For this purpose age 40.8 years is considered age 40, 41 is considered >40.
AJCC v8 Group II-III vs IV	AJCC stage (comverted to version 8): Stage II and III patients identified as II-III; Stage IV patients identified as IV
ECOGPerfStatus	ECOG Performance Status (0 or 1)
AdvDiseaseStatus	"Initial Diagnosis" if the participant was enrolled after surgery for initial diagnosis of melanoma (eg excision of primary with or without sentinel node biopsy or excision of concurrent metastases); "Recurrence" if the participant was enrolled after excision of a recurrence that occured after an interval after initial surgical management.
LDH > ULN	Assessment of whether the baseline serum LDH level was greater than the upper limit of normal (High), was not high (NL), or was not done (ND)
baseline LDH ratio vs ULN	Ratio of baseline serum LDH and upper limit of normal for that LDH assay
Followup (years) for OS	Interval from date enrolled on study to date of last followup for survival (or death), in years
StatusOS_Alive/Dead at LFU (Dead = 1)	Status at last followup for survival (Alive = 0, Dead =1)
Followup for recurrence (years)	Interval from date enrolled on study to date of last followup for recurrence-free survival (or date of first recurrence), in years
Status for RFS LFU (Rec = 1)	Status at last followup for recurrence free survival (Not recurred = 0, Recurred =1)
First recurrence was new primary(s)	"Yes" if first recurrence was new primary, "Probably" if there was uncertainty of whether first recurrence was a new primary (vs skin metastases), "--" if first recurrence was not a new primary or if there was no recurrence.
T cell response to 12MP	"Yes" if a T cell response was detected to 12MP
T cell response to 6MHP peptides	"Yes" if a T cell response was detected to 6MHP
T cell response to Tet peptide	"Yes" if a T cell response was detected to Tet (tetanus helper peptide)
